# Supplementary material for: Ultrasound evaluation of cardiac and diaphragmatic function at different positions during a spontaneous breathing trial predicting extubation outcomes: a retrospective cohort study
Source: BMC Med Imaging. 2024 Aug 15;24:217. doi: 10.1186/s12880-024-01357-7 (PMC11328514; doi:10.1186/s12880-024-01357-7)
Supplement: Supplementary file 1 — Supplementary Material 1 [file 12880_2024_1357_MOESM1_ESM.xls]

## Sheet: Vital signs
Vital signs and symptoms during a SBT
Number	SBP before SBT	DBP before SBT	MAP before SBT	HR before SBT	SPO2 before SBT	RR before SBT	SBP after SBT	DBP after SBT	MAP after SBT	HR after SBT	SPO2 after SBT	RR after SBT	Symptoms and signs during a SBT				Respiratory failure within 48h	Re-intubation within 1 week
1	142	75	97	87	95	24	132	68	89	89	96	27					0	0
2	153	83	106	108	98	14	147	90	109	111	99	16					0	0
3	156	67	97	71	99	13	161	60	94	72	99	12	Slight sweating				0	0
4	128	60	83	97	100	24	129	67	88	96	100	25					0	0
5	138	62	87	95	97	30	142	59	87	110	97	31					0	0
6	119	56	77	88	95	22	152	64	93	91	94	26	Atrial premature beat				0	0
7	118	80	93	95	99	13	128	55	79	98	100	15					0	0
8	124	56	79	71	98	21	159	60	93	80	95	24					0	0
9	115	79	91	112	96	18	137	65	89	116	96	30					0	0
10	144	85	105	84	97	24	156	83	107	69	99	30					0	0
11	120	77	91	86	100	20	125	80	95	96	100	22					0	0
12	120	66	84	81	100	24	127	70	89	77	99	24					0	0
13	115	67	83	74	99	17	134	80	98	14	100	14					0	0
14	120	69	86	94	96	25	119	70	86	88	99	28	Slight sweating				0	0
15	146	50	82	91	100	25	146	50	82	109	100	25					0	0
16	121	68	86	87	95	24	120	80	93	90	93	25					0	0
17	121	70	87	105	99	28	141	76	98	108	99	28					0	0
18	151	55	87	79	97	25	146	54	85	108	92	35					0	0
19	157	66	96	76	100	15	168	70	103	87	99	14					0	0
20	106	56	73	79	96	27	125	57	80	76	97	31					0	0
21	144	78	101	72	97	15	150	81	104	86	96	16					0	0
22	147	63	91	91	96	27	159	73	102	92	94	23					0	0
23	109	58	75	108	98	23	120	80	93	103	95	22					0	0
24	96	46	63	69	97	22	125	57	80	72	99	21					0	0
25	142	62	89	62	99	18	156	54	88	74	95	24					0	0
26	104	58	73	110	96	20	127	66	86	117	99	23	Slight sweating				0	0
27	187	75	112	90	94	20	173	75	108	94	96	20					0	0
28	125	48	74	86	98	19	140	59	86	91	100	15					1	0
29	94	60	71	90	100	19	103	61	75	103	100	21					1	0
30	148	57	87	98	94	20	144	55	85	105	100	20					1	0
31	120	68	85	87	98	32	123	71	88	97	98	30					1	0
32	143	75	98	73	100	26	151	77	102	74	100	24	Mild fatigue				1	0
33	185	100	128	74	100	20	158	78	105	70	100	18					1	0
34	162	75	104	96	93	24	165	64	98	96	94	25					1	0
35	130	64	86	93	97	15	127	63	84	105	97	25					1	0
36	118	65	83	93	95	20	120	66	84	91	95	18					1	0
37	130	68	89	86	98	25	102	61	75	84	100	21					1	0
38	144	69	94	79	99	20	167	77	107	85	95	28	Mild dyspnea				1	0
39	117	82	94	88	99	25	132	76	95	93	96	30					1	0
40	130	80	97	86	97	27	105	70	82	84	99	30	Mild ST segment descent				1	0
41	161	76	104	71	100	25	148	75	99	72	100	25					1	0
42	151	57	88	76	96	23	155	54	104	83	92	26					1	0
43	130	61	84	72	92	24	132	60	84	68	91	30	ventricular premature beat				1	0
44	119	50	73	67	100	23	120	56	77	78	100	31					1	0
45	157	83	108	106	100	21	163	95	118	117	100	22					1	0
46	155	64	94	80	100	18	156	64	95	85	98	20					1	0
47	152	89	110	88	98	18	152	86	108	92	98	22					0	1
48	118	44	69	98	98	33	136	45	75	106	98	32					0	1
49	140	85	103	69	97	15	167	88	114	68	100	22					0	1
50	130	80	97	105	98	25	140	80	100	105	99	25					0	1
51	130	85	100	110	100	32	116	76	89	103	98	32	Slight sweating				1	1
52	116	63	81	77	99	24	117	68	84	83	98	21	Mild fatigue				1	1
53	102	57	72	120	96	20	108	56	73	121	95	22					1	1
54	131	75	94	85	100	24	130	63	85	88	95	23					1	1
55	148	57	87	120	99	30	151	53	86	120	100	35					1	1
56	131	51	78	90	98	19	162	58	93	88	96	22					1	1
57	120	46	71	82	97	14	140	80	100	72	98	16					1	1
58	167	53	91	87	99	20	145	64	91	85	96	24					1	1
59	137	67	90	103	96	22	128	73	91	107	97	25					1	1
60	118	62	81	105	100	23	103	58	73	101	100	25					1	1

## Sheet: Demographics
Demographic and Clinical characteristics
Age	Male	BMI	Chronic respiratory diseases	Coronary heart disease	Myocardial infarction	Hypertension	Atrial fibrillation	Diabetes	Renal dysfunction	Cerebral vascular diseases	APACHE II	Duration from onset to the first intubation	Duration of the first intubation to extubation	24h liquid balance	48h liquid balance	72h liquid balance	RR	VT	RR/VT	GCS	WBC	Hb	ALB	Cre			Respiratory failure within 48h	Re-intubation within 1 week
73	1	25.91	1	0	0	1	0	0	0	0	17	6	5	85	-1048	2551	24	0.331	72.51	13	9.68	9.68	29.9	108.7			0	0
47	1	30.45	0	0	0	0	0	1	1	0	18	4	8	-83	441	357	20	0.439	45.56	13	18.7	18.7	26.7	356.9			0	0
72	1	27.68	0	1	1	1	0	0	0	0	12	2	4	-405	-1394	178	14	0.6	23.3	15	5.9	5.9	27.3	66.8			0	0
18	1	26.12	0	0	0	0	0	0	0	0	16	8	5	316	-2799	-2030	26	0.545	47.7	15	9.92	9.92	25.8	46			0	0
25	2	33.2	0	0	0	1	0	1	0	0	19	0	6	-265	-114	486	30	0.25	120	15	18	18	24.8	44.1			0	0
79	2	28.13	0	0	0	1	0	0	1	0	9	0	5	-815	-180	-1099	21	0.366	57.4	15	28.3	28.3	23.1	203.6			0	0
75	2	21.36	1	1	1	1	0	0	0	0	30	6	15	-198	-50	-587	13	0.43	30.2	15	6.98	6.98	25.4	50.3			0	0
65	1	24.16	0	0	0	1	1	0	1	0	29	8	8	-62	1212	2696	23	0.4	44.5	14	13.93	13.93	31.3	182			0	0
25	1	27.13	0	0	0	0	0	0	0	0	16	7	9	-28	1038	1676	18	0.5	36	15	10.49	10.49	29.2	61.2			0	0
23	2	27.34	0	0	0	0	0	1	0	0	13	7	7	561	-1053	-2062	20	0.315	63.5	15	12.02	12.02	31.1	67.8			0	0
43	2	17.48	0	0	0	1	0	0	1	0	27	12	14	-262	-5752	-7162	18	0.55	33	15	7.33	7.33	21.5	136			0	0
46	2	24.03	0	0	0	0	0	0	0	0	16	5	10	-1843	-3023	-3053	24	0.372	64.5	15	2.87	2.87	27.5	62.5			0	0
85	1	22.15	0	0	0	1	1	1	0	0	16	2	4	-340	-13	-362	18	0.4	37.5	14	5.14	5.14	42.5	58.2			0	0
21	1	20.99	0	0	0	0	0	0	0	0	10	13	27	1020	1997	2024	25	0.387	64.6	15	9.75	9.75	29.2	83.3			0	0
53	2	35.44	0	0	0	1	0	1	1	0	20	2	5	-1097	-1810	-2773	25	0.547	45.7	7	13.63	13.63	26.4	62.5			0	0
88	1	16.53	1	0	0	0	0	0	0	1	25	2	3	-108	105	1390	22	0.406	54.2	13	7.48	7.48	28.4	82			0	0
52	2	22.07	0	0	0	1	0	1	0	0	15	0	9	-2746	-3583	-783	28	0.374	75	15	14.62	14.62	29	75.7			0	0
89	2	24.03	0	0	0	1	0	0	1	0	12	0	4	2243	3432	4581	25	0.264	94.7	14	14.6	14.6	28	170			0	0
86	2	20.31	1	0	0	0	0	0	0	0	14	0	4	290	281	-349	15	0.467	32	13	20.2	20.2	27.3	95.8			0	0
77	1	22.65	0	0	0	0	0	0	1	0	30	11	7	-617	-2257	-3877	25	0.41	61	13	5.45	5.45	28.6	318			0	0
49	2	23.44	0	0	0	1	0	0	0	0	25	1	3	113	-335	-1837	16	0.459	34.9	15	3.44	3.44	26.6	83.5			0	0
81	1	25.22	0	0	0	1	0	0	0	0	19	0	6	-765	-3426	-4198	27	0.415	65.1	13	5.23	5.23	28.8	57			0	0
60	1	25.34	1	1	1	1	0	1	0	1	29	1	5	103	-309	3326	23	0.499	46.09	15	17.98	17.98	26.2	59.5			0	0
82	1	16.44	1	1	1	0	0	0	1	0	24	1	8	-577	-1298	-1010	19	0.4	47.5	13	8.91	8.91	24.1	118			0	0
82	2	23.59	0	1	0	1	0	0	0	0	21	6	5	268	1468	1368	18	0.309	58.25	13	10.99	10.99	34.4	86.3			0	0
82	2	19.63	0	0	0	0	1	0	0	1	26	2	6	1004	807	1168	20	0.33	80	13	11.3	11.3	26	59			0	0
73	2	26.67	0	1	1	1	0	1	1	0	14	2	8	445	-367	-29	17	0.39	43.6	13	11.27	11.27	27.9	159.2			0	0
80	2	32.05	1	0	0	0	1	1	0	0	24	8	6	1019	1861	3299	20	0.48	41.6	14	15.27	15.27	27.3	117.3			1	0
75	1	18.14	1	1	1	0	1	0	0	0	20	5	6	-246	-442	-1352	23	0.38	60.5	15	6.29	6.29	24.1	99			1	0
74	1	30.47	0	1	1	1	0	1	0	1	27	1	4	804	386	473	20	0.7	50	15	9.28	9.28	28.2	104			1	0
65	1	25.39	1	1	1	1	1	0	0	0	23	8	10	-1425	-1910	-1834	20	0.367	54.5	13	8.71	8.71	27.9	110			1	0
57	1	20.52	1	0	0	1	0	0	1	0	24	3	18	119	-1692	2100	24	0.42	69	14	12.1	12.1	26.1	170			1	0
66	2	29.74	1	1	0	1	0	1	0	0	20	4	13	-1226	-3621	-2619	19	0.399	47.6	15	7.29	7.29	32.4	49.7			1	0
77	2	28.76	1	0	0	1	0	1	0	0	23	8	9	-432	-570	-1790	24	0.308	77.9	14	7.99	7.99	34.6	73.4			1	0
83	2	22.67	1	0	0	1	0	0	0	0	20	7	7	-1653	-610	1388	12	0.281	42.7	15	4.07	4.07	34.5	59			1	0
60	1	27.78	1	1	1	0	0	0	0	0	21	13	7	-1958	-194	21	20	0.4	50	15	17.16	17.16	28.6	70.5			1	0
80	1	20.81	1	0	0	0	0	0	0	0	20	7	13	-144	-604	-699	25	0.42	55.6	15	14.28	14.28	22.4	64.1			1	0
79	1	27.44	1	1	0	1	0	0	0	1	25	1	12	-1068	-411	-246	20	0.486	41.2	13	12.3	12.3	23.5	82.1			1	0
50	1	22.04	0	1	1	1	1	0	1	0	26	1	4	-305	-1348	-501	18	0.6	30	13	11.88	11.88	34.6	147.6			1	0
72	1	29.41	0	1	1	0	0	0	1	0	23	2	7	-746	-568	-929	26	0.54	48.1	13	13.57	13.57	27.2	108.7			1	0
44	2	18.36	0	0	0	0	0	0	0	0	17	1	5	-1291	-3921	-3377	25	0.316	79.1	15	14.25	14.25	33.2	72.3			1	0
86	1	32.28	0	1	1	1	0	0	1	0	28	4	7	732	1729	3321	20	0.478	41.8	14	13.49	13.49	24.6	197.5			1	0
64	1	22.31	1	0	0	0	0	0	0	0	22	8	10	267	202	1160	26	0.66	39.4	15	5.33	5.33	31.6	84.4			1	0
80	2	37.89	1	0	0	1	0	0	0	0	22	7	18	-320	-2125	-1085	23	0.52	44.23	13	7.5	7.5	30.2	75.8			1	0
89	1	20.96	0	1	1	1	0	1	0	0	20	1	5	-917	-1330	-3280	19	0.38	50	13	10.66	10.66	29	102			1	0
71	2	24.97	0	1	1	1	0	1	1	0	27	5	4	946	1522	1745	18	0.318	56.6	12	9.17	9.17	26.4	358.8			1	0
57	1	23.94	0	0	0	1	0	1	1	0	18	1	3	421	923	993	18	0.509	35.36	13	3.63	3.63	23.4	264			0	1
77	1	24.22	1	0	0	0	0	0	0	0	25	0	5	-1025	-401	1168	31	0.322	96.27	13	11.2	11.2	22.6	63.6			0	1
64	1	25.1	0	1	1	1	0	1	1	1	23	1	5	317	-273	-1618	17	0.384	44	14	8.51	8.51	30	193			0	1
82	1	22.43	0	0	0	1	0	0	1	0	30	2	10	-409	-334	574	26	0.324	80	14	11.83	11.83	25	101			0	1
58	1	13.11	1	0	0	1	0	0	0	1	28	1	17	-576	-3581	-7189	32	0.229	140	15	8.06	8.06	20.8	82.7			1	1
17	2	17.26	1	0	0	0	0	0	0	0	17	1	16	-2063	-2454	-2519	16	0.41	39	15	4.47	4.47	38.7	27.5			1	1
80	1	24.22	1	0	0	0	1	0	0	0	13	3	37	743	1073	2017	22	0.39	56.41	14	8.99	8.99	28.1	70.8			1	1
67	1	25.65	1	0	0	0	0	0	1	0	29	15	5	405	181	1181	25	0.33	75	14	3.59	3.59	31.2	73			1	1
84	2	25.71	0	0	0	1	0	0	0	1	29	11	19	39	-237	-154	30	0.35	86	3	9.25	9.25	23	67.6			1	1
62	1	22.49	1	1	0	0	0	0	1	0	23	2	10	-1562	-1929	-1356	18	0.482	37.3	15	4.71	4.71	32.7	278			1	1
88	2	18.73	1	1	0	1	1	0	1	1	32	20	10	-301	1019	1208	16	0.357	44.8	12	6.61	6.61	31.5	191.4			1	1
90	2	22.89	1	1	0	1	1	1	1	0	30	17	5	-413	-255	-1225	24	0.3	80	11	15.61	15.61	28.6	230.9			1	1
79	1	20.76	0	1	1	1	1	1	1	1	31	10	10	57	-842	-2266	18	0.664	27	12	14.74	14.74	25.8	182.5			1	1
76	1	25.1	0	1	1	0	0	0	1	0	30	10	7	-564	259	1582	24	0.45	53.3	13	8.83	8.83	28.1	144.4			1	1

## Sheet: Ultrasound data
Arterial blood gas analysis and ultrasound data including the positions of diaphragm dysfunction according to DE (average) < 10mm
PH before SBT	PaCO2 before SBT	PaO2/FiO2 before SBT	Lactic acid before SBT	NT-pro-BNP before SBT	LVEF	E before SBT	E/Ea (septal) before SBT	E/Ea (lateral) before SBT	E/Ea (average) before SBT	DE (right) before SBT	DE (left) before SBT	DE (average) before SBT	PH after SBT	PaCO2 after SBT	PaO2/FiO2 after SBT	Lactic acid after SBT	NT-pro-BNP after SBT	E after SBT	E/Ea (septal) after SBT	E/Ea (lateral) after SBT	E/Ea (average) after SBT	DE (right) after SBT	DE (left) after SBT	DE (average) after SBT			Diaphragm dysfunction			Respiratory failure within 48h	Re-intubation within 1 week
7.411	39.5	304	1.7	314	54	76	20	7.6	11.01	9.85	6.45	8.15	7.471	35.1	326		281.1	84.3	19.835	10.218	13.49	11	11.55	11.275						0	0
7.51	42	121	1.4	124	66	55.2	7.667	4.6	5.75	12.6	4.25	8.425	7.48	44	211	1.1	121	57.5	7.986	4.107	5.42	16.9	4	10.45			left			0	0
7.431	36.1	231	0.7	217.1	68	69	17.25	7.667	10.62	10.4	11.375	10.888	7.433	38.7	248	0.6	145.2	81	16.2	10.125	12.46	12.1	14.9	13.5						0	0
7.435	35.3	510	0.7	127.2	60	97	9.7	6.258	7.61	11.6	4.625	8.113	7.536	25.5	413	1	139.8	107	9.727	8.359	8.99	10.36	4	7.18			left			0	0
7.434	39.8	265	1	18.18	71	91.3	10.144	7.363	8.53	7.69	4.5	6.095	7.475	36	273	1.1	15.5	97.3	8.845	6.95	7.78	8.8	5.55	7.175			bilateral			0	0
7.457	28.6	257	1.5		73	83.4	16.68	11.914	13.9	8.58	6.67	7.625	7.454	30.9	211	1	1236	84.2	15.79	12.25	13.79	12.3	8.5	10.4			left			0	0
7.49	44	240	0.9	2216	64	97.3	13.9	11.057	12.32	15.3	17.6	16.45	7.45	48	235	0.6	2388	105.6	10.353	10.667	10.51	24.3	15.3	19.8						0	0
7.49	37	275	0.8	216.4	60	45.9	9.18	7.793	8.43	7	18.06	12.53	7.48	40	186	1.3	186	50.1	12.525	10.373	11.35	7.47	13.27	10.37			right			0	0
7.44	41.5	248	1.1	49.16	68	68.7	9.814	6.87	9.81	15.5	11.375	13.438	7.439	41.2	183.5	0.9	40.7	65.33	8.711	7.195	7.881	18	25.7	21.85						0	0
7.434	41.2	244	1	510.8	70	88	9.263	6.929	7.93	9.25	7.65	8.45	7.445	39.4	322	1	450.6	88	8.224	6.286	7.13	12	8.6	10.3			left			0	0
7.426	41.5	216	1	1666	74	62	15.5	7.085	9.73	13.5	12	12.75	7.479	38.7	387	1.7	1547	76	20.541	8.37	11.894	13	15	14						0	0
7.54	31	349	1.2	917	77	114.7	9.72	9.103	9.4	6.78	18.13	12.455	7.53	32	364	0.8	872	118.6	11.662	8.951	10.13	7.6	21.9	14.75			right			0	0
7.48	37	345	1	562.9	55	85.4	12.2	8.54	10.05	15.7	13.7	14.7	7.47	37	375	1	500	73	10.429	6.083	7.68	13.65	12.65	13.15						0	0
7.453	41.3	308	1	1744	53	89	8.9	8.9	8.9	2.15	13.2	7.675	7.478	37.3	273	0.9	1230	87.33	8.733	5.229	6.54	2.85	18.25	10.55			right			0	0
7.382	36.1	311	2	1828	68	88.9	11.113	6.35	8.08	13.15	8.85	11	7.448	33.8	303	1.3	1505	105.4	9.582	5.921	7.32	9.5	16	12.75			right			0	0
7.48	37	190	1.3	468.5	70	54.8	14.811	10.96	12.6	5.9	7.6	6.75	7.49	38	194	1.4	394	74.1	17.643	15.122	16.29	5.6	15.1	10.35			right			0	0
7.47	43	298	1.1	68.1	77	53.8	11.208	6.114	7.91	7.6	8	7.8	7.52	41	294	0.2	99	67	11.167	7.818	9.2	11.4	16	13.7						0	0
7.5	41	322	1		66	83	16.6	15.66	16.12	10.25	13.5	11.875	7.46	46	150	1.4	856.9	82	16.4	14.386	15.33	17.05	13.65	15.35						0	0
7.395	36.2	320	0.5	349.9	76	93.3	15.55	11.962	13.52	10.55	12.55	11.55	7.353	39.9	382	0.5	268	100.5	15.462	10.469	12.48	12	13.6	12.8						0	0
7.45	34	264	0.9	3869	62	63.6	11.357	7.95	9.35	1	23.75	12.375	7.43	35	263	0.8	3457	76.3	12.267	6.595	8.58	9	19.5	14.25			right			0	0
7.48	46	366	0.8	6464	72	56.2	8.515	6.386	7.3	10.4	6.35	8.375	7.53	41	233	0.9	6689	97.1	12.138	10.221	11.1	11.1	10.6	10.85						0	0
7.425	37	200	1.4	84.1	63	76.9	10.831	7.69	8.99	5.57	21.75	13.66	7.419	38.6	191	1	87.21	79.4	10.179	6.712	8.09	3	18.5	10.75			right			0	0
7.42	47	323	1.4	1531	41	72.1	15.021	7.357	9.88	18.2	14.65	16.425	7.48	40	181	0.9	1425	72.3	16.814	9.513	12.15	13.8	17.65	15.725						0	0
7.49	35	175	0.7	1795	63	73	18.25	9.125	12.17	20	5	12.5	7.51	33	183		1657	68	22.667	8	11.83	10.5	7.25	8.875			left			0	0
7.59	42	246	0.9	271.8	78	69.4	12.393	7.931	9.67	11.25	2.25	6.75	7.55	48	327	0.7	281.4	90.3	13.378	11.652	12.46	12	6.75	9.375			left			0	0
7.451	40.7	387	0.7	2339	59	106	17.667	13.947	15.6	10.5	12.25	11.375	7.493	35.8	412	1.1	3725	124.75	20.792	13.861	16.5	10	20.85	15.425						0	0
7.55	45	190	1	5846	54	81.6	17	10.88	13.27	19	16.3	17.65	7.51	48	183	1.3		90.8	17.462	14.187	15.66	14.15	9.8	11.975			left			0	0
7.463	48.6	280	1	6702	71	89.9	14.983	10.792	12.55	20.85	17.7	19.275	7.417	52.6	410	0.5	6431	109	17.22	11.939	14.1	24.6	17	20.8						1	0
7.47	40	257	0.6	7041	60	152	25.333	23.385	24.3	7.65	12	9.825	7.47	52	427	0.6	7944	140	19.178	23.333	21.1	10	13.25	11.625						1	0
7.46	43	345	0.7	911.2	41	102	20.4	12.75	15.69	7.5	7.5	7.5	7.43	45	293	0.6	853.5	96.33	18.175	12.041	14.49	14.35	11.2	12.775						1	0
7.49	41	291	1.4	4612	44	64.5	16.125	12.9	14.33	11.5	13.7	12.6	7.48	42	261	0.9	5265	79.7	18.217	15.181	16.56	13.9	12.4	13.15						1	0
7.435	42.8	261	1	2449	68	110	27.5	12.571	17.25	10	3	6.5	7.438	42	420	1	2446	92	23	10.132	14.067	14	3	8.5			left			1	0
7.4	52	218	1.1	129.6	67	72.3	18.075	14.46	16.07	13.6	18	15.8	7.39	55	353	1.6	107.6	88.6	19.689	13.758	16.2	15.7	27.7	21.7						1	0
7.33	73	160	1.3	117.9	71	84.4	19.859	14.067	16.47	16.7	14	15.35	7.35	70	172		132.5	93.9	16.024	12.81	14.2	18.85	18.65	18.75						1	0
7.394	50	376	0.6	437.8	83	68.4	13.68	14.25	13.96	11.5	7.3	9.4	7.394	50	313	0.6	394	91.6	18.32	18.32	18.32	15	11.4	13.2						1	0
7.396	67	169	0.7	266.4	51	56.7	18.9	6.48	9.65	15.65	31.7	23.675	7.38	61.4	181	0.8	266.4	57	14.25	6.278	8.716	23.25	25.5	24.375						1	0
7.54	39	162	1.6	651.7	63	83.5	15.755	14.397	15.05	18.4	7.5	12.95	7.55	38	163	1.5	685.7	81.7	10.893	11.671	11.27	21.75	12.5	17.125						1	0
7.42	50	223	0.9	1986	70	118	22.692	16.164	18.88	15.9	14.85	15.375	7.42	52	200		2008	129	21.5	15.176	17.79	21.65	22.8	22.225						1	0
7.61	25	193	1.6	4696	54	66	14.043	7.333	9.64	5	19.25	12.125	7.46	27	198	1.13	4716	91	16.545	10.111	12.55	24.8	25	24.9						1	0
7.52	27	323	1.3	1817	31	82	16.4	9.371	11.93	6.5	4.5	5.5	7.45	36	243	1.1	1596	115.3	28.825	12.698	17.63	12.5	9	10.75			left			1	0
7.53	41	334	3.6	13012	38	68.3	13.66	11.383	12.42	6.93	8.93	7.93	7.52	43	272	2.9	13009	91.7	17.335	15.283	16.24	7.1	12.2	9.65			right			1	0
7.4	39	208	0.8	1561	69	86.9	9.147	11.141	10.05	8.45	13.65	11.05	7.31	46	150	1.1	1581	99.5	11.056	12.438	11.7	11.5	18.5	15						1	0
7.47	41	203	0.9	824.6	60	70.3	14.06	10.043	11.72	20.3	17.1	18.7	7.46	42	118	1.2	602.8	73	13.905	10	11.63	18.8	19	18.9						1	0
7.45	45.1	282	0.7	260.8	48	103	13.104	10.842	11.87	13	6.2	9.6	7.437	46	347	0.7	265.2	101	16.032	13.467	14.64	14.8	11.9	13.35						1	0
7.47	43	228	1	17508	40	145	36.25	23.016	28.2	9.35	4	6.675	7.47	44	393	1	17938	155	32.979	38.75	35.6	12	11.35	11.675						1	0
7.449	32.5	443	0.9	35000	45	100.3	25.075	20.06	22.29	11.15	12.3	11.725	7.448	31.5	370	1	35000	113.6	28.4	21.434	24.43	12.3	11.5	11.9						1	0
7.42	33	440	0.2	3672	52	50.7	9.75	5.227	6.81	6.7	5.25	5.975	7.36	31	343	0.5	3527	70	11.111	5.263	7.14	8.85	6.2	7.525			left			0	1
7.46	50	254	0.9	1477	57	104.1	7.947	6.406	7.09	4.78	8.25	6.515	7.45	48	234	2.5	1375	97.2	9.17	6.626	7.69	6.8	10.31	8.555			right			0	1
7.54	29	214	1.1	5619	55	108.5	21.275	10.85	14.35	7.55	13.5	10.525	7.42	38	364	0.8	8292	108.8	20.528	10.772	14.13	11.3	12	11.65						0	1
7.47	43	309	2.1	1405	70	65.2	12.302	4.05	6.09	4.9	6.3	5.6	7.46	40	286	2.2	1328	58	9.667	6.042	7.44	6	9.7	7.85			bilateral			0	1
7.33	90	274	0.6	259.4	54	110	10	11.957	10.89	6.7	6.5	6.6	7.34	87	417	0.6	448	104	8.667	10.4	9.45	4.6	5.1	4.85			bilateral			1	1
7.405	44.3	257	2	209	56	89	9.57	5.145	6.69	11.75	6	8.875	7.383	55.5	281	1.2	101	65.3	7.256	4.353	5.44	8.75	4.75	6.75			bilateral			1	1
7.46	46	203	0.4	747.8	65	142	24.782	25.044	24.91	9	8.75	8.875	7.43	50	180	0.7	816	161.5	26.917	32.3	29.36	9.46	12.5	10.98			right			1	1
7.427	46.1	470	1.4	4033	61	80	10	9.143	9.55	4	4	4	7.389	48.6	340	2	3296	96	9.6	10.573	10.063	4	4	4			bilateral			1	1
7.48	41.8	250	1.7	162.4	77	103	11.444	10.3	10.84	7	10.75	8.875	7.452	45	373	1.1	125.7	86	24.571	21.5	22.93	11.55	18.25	14.9						1	1
7.52	41	380	0.7	17047	72	59.9	13.022	6.112	8.32	4.4	18	11.2	7.46	51	189	1.4	14933	75.4	15.08	8.539	10.9	2.2	17.17	9.685			right			1	1
7.43	57	247	1.2	5866	60	80	12.5	8	9.76	11.8	20	15.9	7.46	52	363	1.2	5213	109.4	17.993	13.556	15.46	10.8	12.6	11.7						1	1
7.45	48	318	1.8	14614	70	99.4	16.567	13.079	14.6	8.4	11.1	9.75	7.46	49	185	1.2	13186	97.7	17.14	10.072	12.7	9.125	15.625	12.375			right			1	1
				15769	27	79.4	18.905	10.051	13.1	15.75	8.35	12.05	7.49	30	343	0.5	14663	78.4	21.189	9.8	13.4	18.2	8.67	13.435			left			1	1
7.49	46	403	1.2	30361	36	127	45.357	18.143	25.92	17	10.5	13.75	7.47	47	497	1.5	35000	118.5	29.625	10.972	16	10.5	8.75	9.625			left			1	1

## Sheet: Combination and △ value
The data of △E/Ea and △DE and combination
△E/Ea (septal)	△E/Ea (lateral)	△E/Ea (average)	△DE(right)	△DE(left)	△DE(average)	Combination factor (E/Ea)	Combination factor (DE)		Respiratory failure within 48h	Re-intubation within 1 week
-0.17	2.62	2.48	1.15	5.1	3.13	-0.05	-1.34		0	0
0.32	-0.49	-0.33	4.3	-0.25	2.03	-2.39	-0.95		0	0
-1.05	2.46	1.84	1.7	3.53	2.61	-0.31	-2.03		0	0
0.03	2.1	1.38	-1.24	-0.63	-0.93	-1.43	0.43		0	0
-1.3	-0.41	-0.75	1.11	1.05	1.08	-1.51	0.24		0	0
-0.89	0.34	-0.11	3.72	1.83	2.78	0.46	-1.01		0	0
-3.55	-0.39	-1.81	9	-2.3	3.35	-0.41	-4.22		0	0
3.35	2.58	2.92	0.47	-4.79	-2.16	-0.86	-0.51		0	0
-1.1	0.33	-1.93	2.5	14.33	8.41	-1.29	-5.41		0	0
-1.04	-0.64	-0.8	2.75	0.95	1.85	-1.73	-0.89		0	0
5.04	1.29	2.16	-0.5	3	1.25	-0.55	-2.07		0	0
1.94	-0.15	0.73	0.82	3.77	2.3	-0.93	-2.42		0	0
-1.77	-2.46	-2.37	-2.05	-1.05	-1.55	-1.29	-1.5		0	0
-0.17	-3.67	-2.36	0.7	5.05	2.88	-1.68	-1.07		0	0
-1.53	-0.43	-0.76	-3.65	7.15	1.75	-1.67	-1.7		0	0
2.83	4.16	3.69	-0.3	7.5	3.6	0.72	-1.08		0	0
-0.04	1.7	1.29	3.8	8	5.9	-1.34	-2.43		0	0
-0.2	-1.27	-0.79	6.8	0.15	3.48	1.09	-2.74		0	0
-0.09	-1.49	-1.04	1.45	1.05	1.25	0.15	-1.66		0	0
0.91	-1.36	-0.77	8	-4.25	1.88	-1.23	-2.21		0	0
3.62	3.84	3.8	0.7	4.25	2.48	-1.08	-1.13		0	0
-0.65	-0.98	-0.9	-2.57	-3.25	-2.91	-1.38	-0.57		0	0
1.79	2.16	2.27	-4.4	3	-0.7	-0.48	-2.45		0	0
4.42	-1.13	-0.34	-9.5	2.25	-3.63	-0.18	0.13		0	0
0.99	3.72	2.79	0.75	4.5	2.63	-0.46	-0.65		0	0
3.13	-0.09	0.9	-0.5	8.6	4.05	1.23	-2.82		0	0
0.46	3.31	2.39	-4.85	-6.5	-5.68	0.71	-0.7		0	0
2.24	1.15	1.55	3.75	-0.7	1.53	0.3	-4.37		1	0
-6.16	-0.05	-3.2	2.35	1.25	1.8	3.46	-1.33		1	0
-2.23	-0.71	-1.2	6.85	3.7	5.28	0.87	-2.05		1	0
2.09	2.28	2.23	2.4	-1.3	0.55	1.04	-1.71		1	0
-4.5	-2.44	-3.18	4	0	2	1.03	-0.3		1	0
1.61	-0.7	0.13	2.1	9.7	5.9	1.25	-5.11		1	0
-3.84	-1.26	-2.27	2.15	4.65	3.4	0.94	-3.87		1	0
4.64	4.07	4.36	3.5	4.1	3.8	1.31	-2.05		1	0
-4.65	-0.2	-0.93	7.6	-6.2	0.7	-1.16	-5.49		1	0
-4.86	-2.73	-3.78	3.35	5	4.18	0.17	-3.4		1	0
-1.19	-0.99	-1.09	5.75	7.95	6.85	1.99	-5.38		1	0
2.5	2.78	2.91	19.8	5.75	12.78	-0.44	-6.86		1	0
12.43	3.33	5.7	6	4.5	5.25	0.86	-1.37		1	0
3.68	3.9	3.82	0.17	3.27	1.72	0.68	-0.66		1	0
1.91	1.3	1.65	3.05	4.85	3.95	-0.54	-2.67		1	0
-0.16	-0.04	-0.09	-1.5	1.9	0.2	-0.29	-3.6		1	0
2.93	2.63	2.77	1.8	5.7	3.75	0.3	-2.1		1	0
-3.27	15.73	7.4	2.65	7.35	5	6.78	-1.66		1	0
3.33	1.37	2.14	1.15	-0.8	0.18	3.76	-1.26		1	0
1.36	0.04	0.33	2.15	0.95	1.55	-1.9	0.07		0	1
1.22	0.22	0.6	2.02	2.06	2.04	-1.75	-0.32		0	1
-0.75	-0.08	-0.22	3.75	-1.5	1.13	0.59	-1.27		0	1
-2.64	1.99	1.35	1.1	3.4	2.25	-1.96	-0.11		0	1
-1.33	-1.56	-1.44	-2.1	-1.4	-1.75	-0.83	1.3		1	1
-2.31	-0.79	-1.25	-3	-1.25	-2.13	-2.24	0.7		1	1
2.14	7.26	4.45	0.46	3.75	2.11	5.1	-1.14		1	1
-0.4	1.43	0.51	0	0	0	-0.92	1.41		1	1
13.13	11.2	12.09	4.55	7.5	6.03	1.68	-2.84		1	1
2.06	2.43	2.58	-2.2	-0.83	-1.52	-0.96	-0.35		1	1
5.49	5.56	5.7	-1	-7.4	-4.2	0.12	-0.76		1	1
0.57	-3.01	-1.9	0.73	4.53	2.63	0.36	-1.66		1	1
2.28	-0.25	0.3	2.45	0.32	1.39	0.26	-1.89		1	1
-15.73	-7.17	-9.92	-6.5	-1.75	-4.13	2.76	-0.07		1	1
